# Supplementary material for: EIF2S1 in Urinary Extracellular Vesicles as a Novel Diagnostic Marker for Bladder Cancer
Source: Cancer Med. 2025 May 14;14(10):e70964. doi: 10.1002/cam4.70964 (PMC12076193; doi:10.1002/cam4.70964)
Supplement: Supplementary file 1 — Tables S1–S4. [file CAM4-14-e70964-s001.xlsx]

## Sheet: Table S1
Table S1. List of 17 cytoplastic uEV-proteins selected in shotgun proteomics.
Accession	Protein name	Gene name	Fold change (Bladder cancer/HC)	p-value
P05198	Eukaryotic translation initiation factor 2 subunit 1	EIF2S1	1.69738	0.00843714
P67809	Y-box-binding protein 1	YBX1	N/C	0.0168039
O43765	Small glutamine-rich tetratricopeptide repeat-containing protein alpha	SGTA	9.82075	0.0218501
Q9NVA2	Septin-11	SEPTIN11	5.69875	0.040189
P27797	Calreticulin	CALR	4.71558	0.0288496
Q08211	ATP-dependent RNA helicase A	DHX9	4.38963	0.0441179
Q92616	Stalled ribosome sensor GCN1	GCN1	4.07105	0.0192845
Q15056	Eukaryotic translation initiation factor 4H	EIF4H	2.90688	0.0203931
P43686	26S proteasome regulatory subunit 6B	PSMC4	2.44662	0.0273236
Q7Z406	Myosin-14	MYH14	2.21921	0.0429017
P25815	Protein S100-P	S100P	2.05238	0.0403295
P62277	Small ribosomal subunit protein uS15	RPS13	2.02511	0.018392
P50991	T-complex protein 1 subunit delta	CCT4	1.81735	0.0470981
P29401	Transketolase	TKT	1.78262	0.035552
P27348	14-3-3 protein theta	YWHAQ	1.78071	0.0444646
P04080	Cystatin-B	CSTB	1.72916	0.0191649
P63104	14-3-3 protein zeta/delta	YWHAZ	1.55844	0.0484768
Abbreviations: uEV: urinary extracellular vesicle; HC: healthy controls; N/C: not calculated due to no expression in HC.

## Sheet: Table S2
Table S2. List of 12 target peptides for 10 proteins.
	Accession	Protein name	Gene name	Peptide	Sequence
1	P05198	Eukaryotic translation initiation factor 2 subunit alpha	EIF2S1	1	VVTDTDETELAR
2	P29401	Transketolase	TKT	1	LDNLVAILDINR
3	Q09666	Neuroblast Differentiation-Associated Protein AHNAK	AHNK	1	IDVTAPDVSIEEPEGK
4	P63104	14-3-3 protein zeta/delta	YWHAZ	1	SVTEQGAELSNEER
5	P27348	14-3-3 protein theta	YWHAQ	1	AVTEQGAELSNEER
6	P27797	Calreticulin	CALR	1	FVLSSGK
				2	GLQTSQDAR
				3	FYALSASFEPFSNK
7	P04080	Cystatin-B	CSTB	1	SQVVAGTNYFIK
8	Q15056	Eukaryotic translation initiation factor 4H	EIF4H	1	AYSSFGGGR
9	P25815	Protein S100-P	S100P	1	YSGSEGSTQTLTK
10	P67809	Y-box-binding protein 1	YBOX1	1	AADPPAENSSAPEAEQGGAE
Abbreviations: SRM/MRM: selected reaction monitoring/multiple reaction monitoring

## Sheet: Table S3
Table S3. Quantified values of 12 peptides for10 proteins in target proteomics.
ID	Patient status	BCa status	Age	Gender	Cytology	EIF2S1 (VVTDTDETELAR)	TKT (LDNLVAILDINR)	AHNK (IDVTAPDVSIEEPEGK)	1433Z (SVTEQGAELSNEER)	1433T (AVTEQGAELSNEER)	CALR (FVLSSGK)	CALR (GLQTSQDAR)	CALR (FYALSASFEPFSNK)	CYTB (SQVVAGTNYFIK)	EIF4H (AYSSFGGGR)	S100P (YSGSEGSTQTLTK)	YBOX1 (AADPPAENSSAPEAEQGGAE)
Non-BCa1	Healthy control	Non-BCa	47	F	Negative	0.00211165	0.014757	0.00112575	0.185192	0.0352492	0.00274682	0.000973487	0.000406084	0.158347	0.012774	0.102956	0.00030534
Non-BCa2	Healthy control	Non-BCa	46	F	Negative	0.00377237	0.0212643	0.00341616	0.483977	0.104607	0.00194572	0.000796805	0.000214655	0.327953	0.0193164	0.279108	0.000216456
Non-BCa3	Healthy control	Non-BCa	67	F	Negative	0.00253907	0.0134222	0.00480113	0.179853	0.0450823	0.00265479	0.00271779	0.00136388	0.0172552	0.0182624	0.130104	0.000167383
Non-BCa4	Healthy control	Non-BCa	56	M	Negative	0.00650803	0.0304491	0.00280546	0.440358	0.104628	0.00497375	0.000418113	0.00121775	0.410268	0.0193301	0.167116	0.000172461
Non-BCa5	Healthy control	Non-BCa	56	M	Negative	0.00950495	0.0345177	0.00185644	0.466586	0.183476	0.00216535	0.000432643	0.000416143	0.474938	0.0219997	0.156399	6.93466e-05
Non-BCa6	Healthy control	Non-BCa	41	F	Negative	0.00169176	0.0125313	0.00135258	0.184897	0.0428457	0.00111321	0.0010971	0.000275747	0.189612	0.0101257	0.183115	2.2269e-05
Non-BCa7	Healthy control	Non-BCa	61	F	Negative	0.00285192	0.0125015	0.00185758	0.193086	0.0579678	0.00145043	0.00228018	0.000361393	0.188741	0.00873103	0.156944	5.23861e-05
Non-BCa8	Healthy control	Non-BCa	62	M	Negative	0.00827447	0.027353	0.00302958	0.361198	0.099371	0.00458184	0.00269447	0.000829011	0.221303	0.0132913	0.14776	0.000105521
Non-BCa9	Healthy control	Non-BCa	70	F	Negative	0.00345773	0.0162377	0.00202764	0.39601	0.0704063	0.00198192	0.00115402	0.000216925	0.279102	0.0124618	0.280635	4.91417e-05
Non-BCa10	Healthy control	Non-BCa	57	F	Negative	0.00490308	0.0500575	0.00373671	0.486621	0.109229	0.00320623	0.00309085	0.000647521	0.512661	0.0193336	0.494196	0.000104208
Non-BCa11	Healthy control	Non-BCa	57	M	Negative	0.00165759	0.0110428	0.000709755	0.113701	0.0339378	0.00125504	0.000988819	0.000316654	0.0821893	0.00434758	0.0448514	2.62277e-05
Non-BCa12	Healthy control	Non-BCa	60	F	Negative	0.00197059	0.0198275	0.00224147	0.194513	0.0487519	0.00744565	0.00332026	0.00106275	0.206912	0.0115973	0.111353	5.19185e-05
Non-BCa13	Healthy control	Non-BCa	57	M	Negative	0.00153104	0.00856482	0.00079096	0.128831	0.0428497	0.000910673	0.000275359	0.000242237	0.129348	0.00801134	0.0297007	1.527e-05
Non-BCa14	Healthy control	Non-BCa	72	M	Negative	0.00265954	0.0156988	0.00101465	0.15737	0.044046	0.000751344	0.000826092	0.000263222	0.131037	0.00767404	0.0813346	5.14618e-05
Non-BCa15	Healthy control	Non-BCa	57	M	Negative	0.0032927	0.0162928	0.00153869	0.271101	0.0558807	0.00192377	0.00267043	0.000301161	0.233403	0.0125773	0.177907	4.62378e-05
Non-BCa16	Healthy control	Non-BCa	74	F	Negative	0.00225157	0.0210111	0.00575477	0.328517	0.0414014	0.003183	1.53448e-05	0.000536479	0.549953	0.0115878	0.6277	8.46575e-05
Non-BCa17	Healthy control	Non-BCa	50	F	Negative	0.00325603	0.0120211	0.00449612	0.173321	0.0347129	0.00109872	0.00138647	0.000161924	0.274112	0.00888842	0.166301	3.45591e-05
Non-BCa18	Healthy control	Non-BCa	50	M	Negative	0.00227384	0.0124894	0.00136055	0.195454	0.0554782	0.00228585	0.00166096	0.000406277	0.128471	0.00972475	0.0840441	1.65922e-05
Non-BCa19	Healthy control	Non-BCa	60	M	Negative	0.00167159	0.0111727	0.00103729	0.231171	0.0570495	0.000462767	6.74914e-05	8.50879e-05	0.200015	0.00876925	0.0865974	3.25297e-05
Non-BCa20	Healthy control	Non-BCa	60	F	Negative	0.00414258	0.0164001	0.00125701	0.187952	0.04097	0.00146107	5.30675e-05	0.000711191	0.27611	0.00698874	0.324291	8.25625e-08
Non-BCa21	Healthy control	Non-BCa	73	M	Negative	0.000845102	0.00695617	0.000943071	0.145452	0.0350356	0.000293771	0.00029405	6.68589e-05	0.075092	0.00542038	0.0510974	2.64399e-05
Non-BCa22	Healthy control	Non-BCa	61	M	Negative	0.00271415	0.0169122	0.00192089	0.255918	0.058614	0.00043029	0.000248409	0.000135527	0.229479	0.0105798	0.160803	8.78558e-05
Non-BCa23	Healthy control	Non-BCa	60	F	Negative	0.00102328	0.0077616	0.00152756	0.155983	0.0373948	0.000953982	5.71019e-05	0.000179499	0.150904	0.00833137	0.123454	2.51925e-05
Non-BCa24	Healthy control	Non-BCa	68	F	Negative	0.0010092	0.00797328	0.00079823	0.137678	0.0295371	0.00183121	0.000172454	0.000228096	0.142658	0.00571928	0.0871543	9.91376e-06
Non-BCa25	Healthy control	Non-BCa	55	M	Negative	0.00216639	0.0158568	0.000997012	0.223723	0.0504845	0.000148859	8.3109e-05	9.50442e-05	0.166926	0.013056	0.145778	3.98844e-05
Non-BCa26	Healthy control	Non-BCa	46	M	Negative	0.00107092	0.00884192	0.000717007	0.179452	0.0437183	0.000309465	0.000180448	6.69873e-05	0.14471	0.00854668	0.0698555	4.55498e-05
Non-BCa27	Healthy control	Non-BCa	45	M	Negative	0.00282927	0.0156168	0.000866059	0.196621	0.0563575	0.000649146	0.000186182	0.00015831	0.173588	0.00784665	0.0816313	2.92219e-05
Non-BCa28	Healthy control	Non-BCa	45	M	Negative	0.00328075	0.0180747	0.00114921	0.278033	0.0781557	0.000918271	0.000487349	0.000149755	0.212964	0.0116753	0.135258	5.32026e-05
Non-BCa29	Healthy control	Non-BCa	44	M	Negative	0.00148184	0.0112002	0.000684397	0.169728	0.0418465	0.00096757	0.00021314	0.000311449	0.142454	0.00546195	0.078564	2.6224e-05
Non-BCa30	Healthy control	Non-BCa	45	M	Negative	0.0022997	0.0139305	0.00132264	0.246952	0.059741	0.000125613	0.000154095	0.000243821	0.192007	0.010727	0.117094	5.2804e-05
Non-BCa31	Healthy control	Non-BCa	57	M	Negative	0.00158417	0.00939075	0.00161098	0.165248	0.0283259	0.0009562	0.000796204	0.000180957	0.131288	0.00447822	0.125259	0.000115185
Non-BCa32	Healthy control	Non-BCa	53	M	Negative	0.00227126	0.0138487	0.00150844	0.164598	0.0520009	0.000750813	0.00081576	0.000124152	0.126237	0.00736958	0.076991	8.00419e-05
Non-BCa33	Healthy control	Non-BCa	65	M	Negative	0.00184136	0.0148238	0.000951918	0.161209	0.0405782	0.00254206	0.00118375	0.000421801	0.157021	0.00572954	0.064518	3.34677e-05
Non-BCa34	Healthy control	Non-BCa	69	F	Negative	0.00137408	0.0109212	0.0017933	0.218581	0.036875	0.00204706	0.001538	0.000186483	0.174555	0.00537698	0.133168	1.83542e-05
Non-BCa35	Healthy control	Non-BCa	63	M	Negative	0.00187253	0.0106116	0.000699313	0.130935	0.0452169	0.000614284	0.000114093	9.88473e-05	0.0888865	0.00484585	0.0559306	4.00959e-05
Non-BCa36	Healthy control	Non-BCa	73	M	Negative	0.00251791	0.0129314	0.000936078	0.163991	0.0489894	0.000694226	0.000705671	4.08294e-05	0.156502	0.00614022	0.0782367	5.23711e-05
Non-BCa37	Hematuria	Non-BCa	75	F	Negative	0.00120993	0.018652	0.00457826	0.34121	0.0789037	0.000990739	0.000729816	0.000131518	0.30695	0.0161287	0.0761599	6.03948e-05
Non-BCa38	Hematuria	Non-BCa	71	F	Negative	0.00314191	0.0270288	0.00393544	0.459386	0.0909962	0.00273349	0.00132239	0.000527158	0.415177	0.0169464	0.291482	5.42405e-05
Non-BCa39	Hematuria	Non-BCa	65	M	Negative	0.00231252	0.020699	0.00215598	0.330475	0.0768234	0.00191007	0.00146992	0.00024831	0.299567	0.0126741	0.211916	8.60985e-05
Non-BCa40	Hematuria	Non-BCa	64	M	Negative	0.000862612	0.0114397	0.000957743	0.224253	0.058305	0.00277237	0.00179796	0.000276058	0.161407	0.0105144	0.0887854	7.25769e-05
Non-BCa41	Hematuria	Non-BCa	67	F	Negative	0.00168824	0.0126409	0.00565986	0.187414	0.040024	0.00119334	0.00105035	0.000430883	0.156093	0.000736962	0.148795	4.10019e-08
Non-BCa42	Hematuria	Non-BCa	20	F	Negative	0.000650006	0.0352531	0.00489044	0.492995	0.101369	0.00338262	0.00191261	0.000526371	0.331001	0.0181399	0.253183	0.000308518
Non-BCa43	Hematuria	Non-BCa	82	F	Negative	0.00184941	0.0260819	0.00263474	0.414406	0.0659059	0.00770641	0.00915509	0.000826854	0.623878	0.00644539	0.566008	1.39728e-05
Non-BCa44	Hematuria	Non-BCa	65	F	Negative	0.000364124	0.0607109	0.000746656	0.195445	0.0615213	0.000384239	0.000482939	0.000231671	0.154485	0.00938157	0.0583907	7.71136e-06
Non-BCa45	Hematuria	Non-BCa	32	F	Negative	0.00267073	0.0251058	0.0028676	0.318841	0.0614047	0.00579937	0.00216904	0.0011496	0.356805	0.0108619	0.311346	0.000160417
Non-BCa46	Hematuria	Non-BCa	57	M	Negative	0.00193347	0.0288237	0.00251793	0.281444	0.047055	0.00247411	0.00168923	0.000249957	0.498271	0.00692564	0.321591	8.32021e-05
Non-BCa47	Hematuria	Non-BCa	70	M	Negative	0.00259468	0.0464022	0.00270372	0.542129	0.0705064	0.00110574	0.000161428	0.000201477	0.963105	0.0202044	0.867712	0.00022955
Non-BCa48	Hematuria	Non-BCa	78	M	Negative	0.00225893	0.0394028	0.00174449	0.364511	0.0822847	0.000534966	0.000529938	0.000166999	1.10122	0.0124993	0.53435	2.67699e-05
BCa1	BCa	NMIBCa	47	M	Negative	0.00302643	0.0141157	0.00157857	0.35446	0.0855553	0.000918245	0.000230735	0.000180197	0.234613	0.0178948	0.0704053	0.000129659
BCa2	BCa	NMIBCa	86	M	Negative	0.00879949	0.0343692	0.0063063	0.592582	0.157548	0.00140806	0.00319381	0.000521529	0.449252	0.0246207	0.453084	0.000259255
BCa3	BCa	NMIBCa	31	M	Negative	0.00695072	0.0281989	0.00300312	0.460999	0.124213	0.00170096	0.00161223	0.000322471	0.399894	0.0185765	0.251673	0.000179916
BCa4	BCa	NMIBCa	79	M	Positive	0.00377936	0.022977	0.00306392	0.305524	0.0681013	0.00669558	0.00351727	0.000860689	0.234996	0.00797382	0.201097	6.01193e-05
BCa5	BCa	NMIBCa	66	M	Positive	0.00617468	0.0377623	0.00548106	0.817439	0.150517	0.00426511	0.00438843	0.000839774	0.562166	0.0233555	0.604328	0.000233769
BCa6	BCa	NMIBCa	83	M	Negative	0.00627298	0.0254308	0.0102071	0.636654	0.135417	0.00193525	0.000721618	0.000442576	0.531667	0.0230505	0.497133	7.71251e-05
BCa7	BCa	NMIBCa	73	M	Negative	0.00390324	0.0289732	0.0036877	0.543505	0.13787	0.000773125	0.000622734	0.000360806	0.458768	0.0242825	0.2892	8.3233e-05
BCa8	BCa	NMIBCa	68	M	Negative	0.00444704	0.0251371	0.00346842	0.369845	0.0818389	0.00519645	0.00300894	0.000658027	0.386372	0.0140074	0.242541	6.46822e-05
BCa9	BCa	NMIBCa	71	F	Negative	0.0071166	0.0519327	0.0173416	0.767031	0.112146	0.00543004	0.00271476	0.000728457	1.39706	0.0237761	0.931248	0.000314456
BCa10	BCa	NMIBCa	71	F	Negative	0.0051767	0.0181535	0.00602782	0.380069	0.0610705	0.00122935	0.000809716	5.32524e-05	0.417267	0.0130882	0.511066	3.22115e-05
BCa11	BCa	NMIBCa	72	M	Negative	0.00305543	0.0551035	0.00404048	0.403816	0.0926649	0.00201759	0.00210923	0.000333248	0.681938	0.0191899	0.486386	3.21523e-05
BCa12	BCa	NMIBCa	77	M	Negative	0.00243173	0.0141196	0.00167831	0.212481	0.0553839	0.00132078	0.000505472	0.000316726	0.201154	0.0105668	0.147229	7.86676e-05
BCa13	BCa	NMIBCa	58	M	Negative	0.00288818	0.016582	0.000752367	0.250705	0.0710858	0.000844776	0.000165282	0.000250942	0.171836	0.012206	0.0906217	5.23141e-05
BCa14	BCa	NMIBCa	63	M	Negative	0.00504805	0.0309385	0.0031341	0.529468	0.0870503	0.000724934	0.00126508	0.00021214	0.697545	0.0156618	0.656166	3.05802e-05
BCa15	BCa	NMIBCa	70	M	Positive	0.00451807	0.0271034	0.00272084	0.444944	0.0961462	0.00328166	0.000892691	0.000644152	0.291119	0.0162973	0.305593	5.18595e-05
BCa16	BCa	NMIBCa	62	M	Negative	0.00313231	0.01419	0.00214393	0.26995	0.0674528	0.00123312	0.000403723	0.000496467	0.26626	0.0115278	0.451488	0.000463634
BCa17	BCa	NMIBCa	57	F	Positive	0.00237909	0.035637	0.00178135	0.25934	0.0421752	0.00803334	0.00604614	0.00161439	0.306799	0.00967568	0.230528	3.14236e-05
BCa18	BCa	NMIBCa	82	M	Negative	0.00362153	0.0149355	0.00471046	0.233237	0.0474438	0.00208187	0.00120214	0.000463791	0.189146	0.00962327	0.205663	0.000192705
BCa19	BCa	NMIBCa	71	M	Negative	0.0027041	0.0148451	0.00160847	0.221848	0.0525925	0.000757691	0.000453952	0.00028221	0.165344	0.0079799	0.0898437	0.000117703
BCa20	BCa	NMIBCa	86	M	Positive	0.00165593	0.0108508	0.000959882	0.153025	0.0349172	0.000585883	0.000174223	0.000130103	0.121853	0.00672423	0.0690104	1.80288e-05
BCa21	BCa	NMIBCa	73	M	Negative	0.00265271	0.0173596	0.00218974	0.317228	0.081109	0.000505212	0.000386443	8.4106e-05	0.276224	0.0131056	0.148117	8.22188e-05
BCa22	BCa	NMIBCa	70	M	Positive	0.0024401	0.0318467	0.00193324	0.291612	0.0679881	0.00852819	0.00312212	0.00163453	0.209201	0.0111732	0.213525	0.000208083
BCa23	BCa	NMIBCa	56	F	Negative	0.000186895	0.0103375	0.000991111	0.0842519	0.0254081	0.00368159	0.00131321	0.000569607	0.117723	0.00609	0.0280577	0.000112855
BCa24	BCa	NMIBCa	79	F	Negative	0.00649859	0.0297354	0.00123842	0.305752	0.144178	0.00344333	0.000165149	0.000609488	0.207669	0.0164769	0.0408687	5.67739e-05
BCa25	BCa	MIBCa	79	M	Positive	0.00658012	0.089627	0.00442918	0.440927	0.0962004	0.0342298	0.000872653	0.00709065	0.532235	0.011281	0.399228	9.8385e-05
BCa26	BCa	MIBCa	76	F	Positive	0.00508538	0.026698	0.0061209	0.395876	0.0739295	0.00180172	0.00233188	0.000451449	0.401979	0.012164	0.266556	5.79325e-05
BCa27	BCa	MIBCa	60	F	Positive	0.00357879	0.051209	0.0125744	0.561105	0.107949	0.0126508	0.00534947	0.00175112	0.444488	0.01924	0.489708	0.000163571
BCa28	BCa	MIBCa	83	M	Negative	0.00483067	0.0426407	0.0132506	0.631725	0.107938	0.00106896	0.000275953	5.87536e-05	0.980516	0.0224469	0.897001	5.84867e-05
BCa29	BCa	MIBCa	76	F	Negative	0.0146612	0.132821	0.0255371	1.96523	0.305256	0.00858374	0.00572714	0.00436898	2.51382	0.0555963	3.36667	0.00126842
BCa30	BCa	MIBCa	67	M	Positive	0.00412344	0.036125	0.00205054	0.245622	0.0552993	0.00467627	0.00309216	0.000842665	0.14021	0.0125557	0.11604	3.58528e-05
BCa31	BCa	MIBCa	83	M	Positive	0.00428815	0.0327549	0.0046947	0.493718	0.0912571	0.00318788	0.00124741	0.000505774	0.367259	0.0155123	0.291164	9.59844e-05
BCa32	BCa	MIBCa	66	M	Positive	0.00262252	0.0179178	0.00154383	0.164953	0.0416685	0.00193299	0.00126244	0.000292488	0.188781	0.008749	0.0932981	7.29942e-05
BCa33	BCa	MIBCa	85	F	Positive	0.00359738	0.123018	0.00370938	0.209167	0.060309	0.00677718	0.000528122	0.00150084	0.161461	0.00660839	0.0738952	5.65902e-05
BCa34	BCa	MIBCa	86	M	Positive	0.00928744	0.14283	0.00647799	0.857192	0.218642	0.00828741	0.0029024	0.0011989	0.969775	0.0265822	0.601812	0.000108861
BCa35	BCa	MIBCa	66	F	Positive	0.0122898	0.132518	0.00997613	0.868923	0.146194	0.118978	0.0423394	0.0219399	1.12902	0.026217	0.637242	0.000157521
BCa36	BCa	MIBCa	66	F	Positive	0.0116611	0.113596	0.0159083	1.08205	0.252457	0.0347277	0.0142495	0.00552916	5.40152	0.0329614	3.28722	0.000144163
BCa37	BCa	MIBCa	63	M	Positive	0.00237535	0.0207164	0.00230446	0.488429	0.0786748	0.00766862	0.00138188	0.00115007	0.26667	0.0131285	0.222623	3.98359e-05
BCa38	BCa	MIBCa	82	M	Negative	0.00526428	0.0192703	0.00317924	0.313259	0.049826	0.00122237	0.000707734	0.000406512	0.266246	0.0122141	0.287178	9.87043e-05
BCa39	BCa	MIBCa	77	F	Negative	0.0056675	0.0466637	0.0138493	0.633781	0.112021	0.00397843	0.00418179	0.00104388	0.514537	0.0200015	0.61935	0.000214153
BCa40	BCa	MIBCa	68	F	Negative	0.00294211	0.0370405	0.00999467	0.377323	0.0733113	0.00329115	0.00316544	0.000250474	0.61791	0.0175815	0.457662	0.000462506
BCa41	BCa	MIBCa	87	M	NA	0.00333864	0.0201621	0.00171974	0.391019	0.0747728	0.00344585	0.000177536	0.000457898	0.175624	0.0110325	0.170313	5.22522e-05
BCa42	BCa	MIBCa	65	M	Positive	0.00371483	0.093583	0.0100544	0.32548	0.0702225	0.0186324	0.000602775	0.0037247	0.387184	0.00911667	0.22005	9.98431e-05
BCa43	BCa	MIBCa	68	M	Positive	0.00384366	0.124559	0.00151927	0.275532	0.0879039	0.00715101	0.00276421	0.00129826	0.224083	0.00841002	0.158479	2.1418e-05
BCa44	BCa	MIBCa	81	M	Positive	0.00574698	0.206691	0.00285847	0.462864	0.117789	0.0226905	0.00208109	0.00534333	0.435781	0.0149699	0.30795	6.3389e-05
BCa45	BCa	MIBCa	81	M	Negative	0.00722435	0.0678488	0.00600237	0.961246	0.162526	0.00179134	0.00187233	0.000437901	1.36632	0.0287655	1.70803	0.000698964
BCa46	BCa	MIBCa	68	M	Positive	0.00309087	0.0173433	0.00192515	0.211084	0.0687733	0.00104745	0.000737158	0.000227349	0.179214	0.00912486	0.0816922	0.000145762
BCa47	BCa	MIBCa	57	F	Positive	0.00574302	0.404724	0.0023326	0.29996	0.0474492	0.017848	0.00460199	0.00370542	0.299009	0.0118124	0.244509	0.000211356
BCa48	BCa	MIBCa	73	F	Negative	0.00361723	0.037663	0.00618369	0.384712	0.0827351	0.00683268	0.00296822	0.00129349	0.730731	0.0133288	0.547949	0.000124896
BCa49	BCa	MIBCa	71	F	Positive	0.00260547	0.0218262	0.00694505	0.398083	0.0598916	0.0049389	0.00309374	0.000886944	0.559115	0.0108196	0.277752	6.51942e-06
Abbreviations: BCa: bladder cancer; N/A: not available; NMIBCa: non-muscle invasive bladder cancer; MIBCa; muscle invasive bladder cancer

## Sheet: Table S4
Table S4. The clinical and pathological characteristics of patients in IHC analysis.
	NMIBCa	MIBCa
	(n = 11)	(n = 11)
Age (y), median (range)	71 (57–91)	71 (60–90)
Sex, n (%)
Male	8 (72.7)	4 (36.4)
Female	3 (27.3)	7 (63.6)
Urine cytology, n (%)
Negative	9 (81.8)	2 (18.2)
Positive	2 (18.2)	9 (81.8)
Pathological T stage n, (%)
pTa	11 (100.0)	0 (0.0)
pT2	0 (0.0)	11 (100.0)
Pathological grade, n (%)
Low-grade	6 (54.5)	0 (0.0)
High-grade	5 (45.5)	11 (100.0)
Abbreviations: IHC: Immunohistochemistry; MIBCa: muscle-invasive bladder cancer; NMIBCa: non-muscle-invasive bladder cancer
